# Supplementary material for: Flavomycin restores colistin susceptibility in multidrug-resistant Gram-negative bacteria
Source: mSystems. 2024 May 2;9(6):e00109-24. doi: 10.1128/msystems.00109-24 (PMC11237640; doi:10.1128/msystems.00109-24)
Supplement: Supplemental Tables — Tables S1-S4. [file msystems.00109-24-s0002.xlsx]

## Sheet: Supplementary Table 1
Supplementary Table 1: Impacts of flavomycin on conjugation frequencies (CF) of various plasmids carrying different resistance genes. Data are done in three duplicates and results are shown as the mean CF ± SD.
mcr-1	(overnight culture with 0 mg/L Flavomycin, respectively)
Strain	Gene	Plasmid	FPL(mg/L)	Transconjugant (log10 cfu/mL)	Recipient strain (log10 cfu/mL)	Conjugation frequency
SHP45	mcr-1	IncI2	0	2.03±0.78	1.59±0.9	2.72×10-5
			2	1.75±0.93	1.5±0.32	1.77×10-5
			4	1.32±0.3	1.5±0.06	6.70×10-6
			8	0	1.54±0.69	0
			16	0	1.45±0.18	0
Strain	Gene	Plasmid	FPL(mg/L)	Transconjugant (log10 cfu/mL)	Recipient strain (log10 cfu/mL)	Conjugation frequency
SHP50	mcr-1	IncI2	0	1.75±0.3	1.96±0.4	6.20×10-5
			2	2.1±0.18	1.94±0.3	1.43×10-5
			4	1.27±0.32	1.99±0.06	1.91×10-6
			8	0.6±0	2±0	4.00×10-7
			16	0	1.99±0.51	0
Strain	Gene	Plasmid	FPL(mg/L)	Transconjugant (log10 cfu/mL)	Recipient strain (log10 cfu/mL)	Conjugation frequency
SHP16	mcr-1	IncI2	0	1.9±0.24	2.18±1.06	5.33×10-5
			2	1.04±0.42	2.09±0.89	8.89×10-6
			4	1.08±0.56	2±0.96	7.20×10-6
			8	0.43±0.18	1.9±1.03	3.35×10-6
			16	0	1.86±1.09	0
Strain	Gene	Plasmid	FPL(mg/L)	Transconjugant (log10 cfu/mL)	Recipient strain (log10 cfu/mL)	Conjugation frequency
SHP23	mcr-1	IncX4	0	1.76±0.81	1.59±0.06	1.46×10-5
			2	1.1±-0.24	1.5±0.51	4.00×10-6
			4	0	1.92±1.08	0
			8	0	1.98±0.69	0
			16	0	1.91±0.72	0
Strain	Gene	Plasmid	FPL(mg/L)	Transconjugant (log10 cfu/mL)	Recipient strain (log10 cfu/mL)	Conjugation frequency
GD6F1	mcr-1	IncP	0	1.44±0.77	1.93±0.18	3.20×10-4
			2	1.44±0.51	1.97±0.4	2.90×10-6
			4	1.34±0	1.98±0.32	2.30×10-6
			8	1.19±0.18	1.96±0.64	1.67×10-6
			16	0	2.05±0.56	0
Strain	Gene	Plasmid	FPL(mg/L)	Transconjugant (log10 cfu/mL)	Recipient strain (log10 cfu/mL)	Conjugation frequency
GDF36	mcr-1	IncP	0	1.12±-0.24	2.12±0.18	1.00×10-4
			2	1.64±0.18	2.12±0.49	3.30×10-5
			4	1.39±0.18	2.12±0.32	1.83×10-5
			8	1.93±0.24	2.13±0.3	6.42×10-6
			16	1.64±0.32	2.12±0.3	3.28×10-6
blaNDM	(overnight culture with 0 mg/L Flavomycin, respectively)
Strain	Gene	Plasmid	FPL(mg/L)	Transconjugant (log10 cfu/mL)	Recipient strain (log10 cfu/mL)	Conjugation frequency
HNG5P79	blaNDM-1	IncFII (F2)	0	2.07±0.3	2.09±0.42	9.67×10-5
			2	1.95±0.82	2.07±0.94	7.46×10-5
			4	1.29±0.18	2.11±0.81	1.53×10-5
			8	1.39±0.4	2.1±0.62	1.93×10-5
			16	1.22±0.18	2.12±0.3	1.25×10-5
Strain	Gene	Plasmid	FPL(mg/L)	Transconjugant (log10 cfu/mL)	Recipient strain (log10 cfu/mL)	Conjugation frequency
HNG5P62	blaNDM-1	IncFII (F33)	0	2.13±0.18	2.04±0.18	1.21×10-3
			2	2.08±0.58	2.06±0.4	1.04×10-3
			4	2.02±0.48	2.02±0.64	1.00×10-3
			8	2.01±0.62	2.04±0.24	9.21×10-4
			16	1.82±0.18	2.05±0.4	5.93×10-4
Strain	Gene	Plasmid	FPL(mg/L)	Transconjugant (log10 cfu/mL)	Recipient strain (log10 cfu/mL)	Conjugation frequency
HNG7P14	blaNDM-1	IncFII (F33)	0	1.94±0.42	1.93±0	1.02×10-2
			2	1.93±0.87	1.94±0.3	9.58×10-3
			4	1.94±0.81	1.95±0.42	9.63×10-3
			8	1.92±0.81	1.95±1.01	9.40×10-3
			16	1.9±0.8	1.93±0.78	9.22×10-3
Strain	Gene	Plasmid	FPL(mg/L)	Transconjugant (log10 cfu/mL)	Recipient strain (log10 cfu/mL)	Conjugation frequency
AHM6C11	blaNDM-1	IncX3	0	1.86±0.49	1.99±0.18	7.34×10-5
			2	1.62±0.64	1.97±0.4	4.45×10-5
			4	1.55±0.4	1.96±0.46	3.89×10-5
			8	2.25±0	1.94±0.55	2.07×10-5
			16	2.24±0.61	1.93±0.64	2.00×10-5
Strain	Gene	Plasmid	FPL(mg/L)	Transconjugant (log10 cfu/mL)	Recipient strain (log10 cfu/mL)	Conjugation frequency
AHM6C70	blaNDM-1	IncX3	0	1.72±0.49	1.56±0.49	1.45×10-4
			2	1.37±0.32	1.53±-0.24	7.03×10-5
			4	1.38±0.48	1.6±0.79	6.05×10-5
			8	2.34±1	1.52±0.78	6.56×10-5
			16	2.18±0.82	1.47±0.55	5.15×10-5
Strain	Gene	Plasmid	FPL(mg/L)	Transconjugant (log10 cfu/mL)	Recipient strain (log10 cfu/mL)	Conjugation frequency
AH7C60	blaNDM-1	IncX3	0	2.15±0.18	1.96±0.64	1.52×10-3
			2	2.14±0.3	1.97±0.06	1.46×10-3
			4	2.07±0.18	1.96±0.8	1.29×10-3
			8	2.08±0.42	1.95±0.06	1.33×10-3
			16	2.05±0.4	1.94±0.4	1.28×10-3
Strain	Gene	Plasmid	FPL(mg/L)	Transconjugant (log10 cfu/mL)	Recipient strain (log10 cfu/mL)	Conjugation frequency
SDX5C138	blaNDM-9	IncK2	0	1.91±0.32	2.03±0.18	7.54×10-5
			2	1.92±0.49	2.03±0.61	7.68×10-5
			4	1.98±0.4	2.03±0.56	9.03×10-6
			8	1.93±0.4	2.05±0.64	7.69×10-6
			16	1.92±0.55	2.01±0.06	8.13×10-6
blaCTX	(overnight culture with 0 mg/L Flavomycin, respectively)
Strain	Gene	Plasmid	FPL(mg/L)	Transconjugant (log10 cfu/mL)	Recipient strain (log10 cfu/mL)	Conjugation frequency
1122	blaCTX-M-55	IncI2	0	0.32±0.32	2.11±0	1.46×10-3
			2	0.18±0.18	2.05±0.49	1.91×10-3
			4	0.74±0.74	2.03±0.51	2.76×10-3
			8	0.32±0.32	2.05±0.18	1.28×10-3
			16	0.32±0.32	2.02±0.66	3.33×10-4
Strain	Gene	Plasmid	FPL(mg/L)	Transconjugant (log10 cfu/mL)	Recipient strain (log10 cfu/mL)	Conjugation frequency
FKD563	blaCTX-M-55	IncI1	0	2.19±0.06	1.77±0.4	2.65×10-4
			2	2.17±0.18	1.79±0.42	2.40×10-4
			4	2.12±0.67	1.8±0.18	2.10×10-4
			8	2.09±0.42	1.81±0.24	1.89×10-4
			16	2.07±0.7	1.79±0.58	1.90×10-4
Strain	Gene	Plasmid	FPL(mg/L)	Transconjugant (log10 cfu/mL)	Recipient strain (log10 cfu/mL)	Conjugation frequency
FKD228	blaCTX-M-55	IncFII (F33)	0	2.01±0.18	2.05±0.72	9.14×10-3
			2	2.01±0.49	2.04±0.49	9.28×10-3
			4	1.92±0.24	2.02±0.18	7.97×10-3
			8	1.81±0.51	1.92±0.3	7.79×10-3
			16	1.82±0.4	1.92±0.3	7.78×10-3
Strain	Gene	Plasmid	FPL(mg/L)	Transconjugant (log10 cfu/mL)	Recipient strain (log10 cfu/mL)	Conjugation frequency
FKD593	blaCTX-M-55	IncFII (F33)	0	1.88±0.32	2.09±0.4	6.19×10-3
			2	1.86±0.6	2.09±0.56	5.93×10-3
			4	1.85±0.32	2.09±0.58	5.78×10-3
			8	1.78±0.4	2.08±0.55	5.04×10-3
			16	1.76±0.48	2.09±0.69	4.66×10-3
Strain	Gene	Plasmid	FPL(mg/L)	Transconjugant (log10 cfu/mL)	Recipient strain (log10 cfu/mL)	Conjugation frequency
FKD565	blaCTX-M-55	IncFII (F2)	0	1.74±0.18	1.86±0.4	7.65×10-4
			2	1.5±0.18	1.84±0.18	4.56×10-4
			4	1.45±0.3	1.82±-0.24	4.20×10-4
			8	1.47±0.49	1.83±0	4.36×10-4
			16	1.44±0.55	1.84±0.42	3.96×10-4
Strain	Gene	Plasmid	FPL(mg/L)	Transconjugant (log10 cfu/mL)	Recipient strain (log10 cfu/mL)	Conjugation frequency
GDC4C62	blaCTX-M-65	IncHI2	0	1.64±1.63	2.06±2.06	3.77×10-5
			2	1.65±1.64	2.07±2.07	3.75×10-5
			4	1.63±1.64	2.06±2.07	3.65×10-5
			8	1.61±1.61	2.06±2.07	3.53×10-5
			16	1.54±1.55	2.05±2.06	3.12×10-5
mcr-1 & blaCTX	(overnight culture with 0 mg/L Flavomycin, respectively)
Strain	Gene	Plasmid	FPL(mg/L)	Transconjugant (log10 cfu/mL)	Recipient strain (log10 cfu/mL)	Conjugation frequency
SHP26 (STR3000+CL2)	mcr-1, blaCTX-M-14	IncHI2	0	1.9±5.69	1.72±9.17	8.57×10-5
			2	1.15±2.00	1.00±1.00	1.40×10-5
			4	0.78±2.00	0.99±1.53	6.21×10-6
			8	0.67±3.06	0.80±1.53	7.37×10-6
			16	0.22±0.58	0.90±1.73	2.08×10-6
Strain	Gene	Plasmid	FPL(mg/L)	Transconjugant (log10 cfu/mL)	Recipient strain (log10 cfu/mL)	Conjugation frequency
SHP51 (STR3000+CL2)	mcr-1, blaCTX-M-14	IncHI2	0	1.57±0.51	2.11±0.32	2.90×10-5
			2	2.19±0.3	2.05±0.3	1.37×10-5
			4	1.07±-0.24	2.12±0.24	8.77×10-7
			8	0	2.12±0.32	0
			16	0	2.11±0.42	0
Strain	Gene	Plasmid	FPL(mg/L)	Transconjugant (log10 cfu/mL)	Recipient strain (log10 cfu/mL)	Conjugation frequency
SHP26 (STR3000+CTX2)	mcr-1, blaCTX-M-14	IncHI2	0	1.34±0.4	2.01±0.42	2.1×10-4
			2	1.76±0.42	2.01±0.4	5.7×10-5
			4	0	2.02±0.74	0
			8	0	2.01±0.62	0
			16	0	1.98±0.74	0
Strain	Gene	Plasmid	FPL(mg/L)	Transconjugant (log10 cfu/mL)	Recipient strain (log10 cfu/mL)	Conjugation frequency
SHP51 (STR3000+CTX2)	mcr-1, blaCTX-M-14	IncHI2	0	1.51±0.55	2.09±0.3	2.63×10-5
			2	1.31±0.18	2.1±0.6	1.63×10-5
			4	1.26±0.32	2.13±0.24	6.50×10-6
			8	1.92±0.42	2.11±0.51	1.72×10-6
			16	1.34±0.42	2.11±0.56	1.37×10-6
mcr-1 & kan	(overnight culture with 0 mg/L Flavomycin, respectively)
Strain	Gene	Plasmid	FPL(mg/L)	Transconjugant(log10 cfu/mL)	Recipient strain (log10 cfu/mL)	Conjugation frequency
BW25113/pHNSHP45-kan (STR+KAN)	mcr-1、kan	IncI2	0	2.36±0.48	2.08±0.18	1.92×10-5
			8	1.72±0.9	2.16±0.56	3.56×10-6
			16	1.53±0.82	2.19±1.03	2.21×10-6
Strain	Gene	Plasmid	FPL(mg/L)	Transconjugant(log10 cfu/mL)	Recipient strain (log10 cfu/mL)	Conjugation frequency
BW25113/pHNSHP45-kan (STR+CL)	mcr-1、kan	IncI2	0	2.41±0.9	2.14±0.75	1.85×10-5
			8	1.21±0.55	2.11±0.4	1.26×10-6
			16	1.07±0.18	2.26±0.66	6.39×10-7

## Sheet: Supplementary Table 2
Supplementary Table 2: Potency of flavomycin in combination with colistin against Enterobacteriaceae
Code	Species	Resistant genes	Plasmid	MICCL-FPL	MICCL	FICCL	MICFLP-CL	MICFLP	FICFLP	FICI=FICCL+FICFLP
SHP16	Escherichia coli	mcr-1	IncI2	0.5	4	0.125	8	256	0.03125	0.15625
SHP45	Escherichia coli	mcr-1	IncI2	0.5	4	0.125	16	512	0.03125	0.15625
SHP23	Escherichia coli	mcr-1	IncX4	0.5	4	0.125	32	256	0.125	0.25
SHP51	Escherichia coli	mcr-1, blaCTX-M-14	IncHI2	0.25	4	0.0625	8	256	0.03125	0.09375
SHP26	Escherichia coli	mcr-1, blaCTX-M-14	IncHI2	0.25	4	0.0625	32	256	0.125	0.1875
FKD593	Escherichia coli	blaCTX-M-55	IncFII (F33)	0.25	1	0.25	16	128	0.125	0.375
FKD228	Escherichia coli	blaCTX-M-55	IncFII (F33)	0.06	1	0.06	128	512	0.25	0.31
FKD563	Escherichia coli	blaCTX-M-55	IncI1	0.06	0.5	0.12	128	512	0.25	0.37
HNG7P14	Escherichia coli	blaCTX-M-55	IncFII (F33)	0.125	0.5	0.25	16	256	0.0625	0.3125
AHM6C70	Escherichia coli	blaNDM-1	IncX3	0.25	1	0.25	32	256	0.125	0.375
AHM7C60	Escherichia coli	blaNDM-1	IncX3	0.06	0.5	0.12	128	512	0.25	0.37
YX6P94K (5-1)	Escherichia coli	-	-	8	1024	0.0078125	16	512	0.03125	0.0390625
YX6P94K (3-2)	Escherichia coli	-	-	8	1024	0.0078125	8	512	0.015625	0.0234375
YX6P94K (4-3)	Escherichia coli	-	-	16	1024	0.015625	8	512	0.015625	0.03125
BW25113	Escherichia coli	-	-	0.125	0.5	0.24	64	256	0.25	0.5
BW25113/pHNSHP45-kan	Escherichia coli	mcr-1 & kan	IncI2	0.5	4	0.125	16	256	0.0625	0.1875
BW25113∆waaC	Escherichia coli	-	-	0.06	0.25	0.24	4	16	0.25	0.49
BW25113∆waaC/pHNSHP45	Escherichia coli	mcr-1	IncI2	0.5	4	0.125	2	16	0.25	0.25
BW25113(E233Q)	Escherichia coli	-	-	1	1	1	256	256	0.5	2
BW25113∆waaC(E233Q)	Escherichia coli	-	-	0.25	0.25	1	128	256	0.5	1.5
FJPR9C42	Klebsiella pneumoniae	mcr-1	-	1	8	0.125	32	512	0.0625	0.1875
AHM8C15R	Klebsiella pneumoniae	mcr-1	-	1	8	0.125	4	512	0.0078125	0.132812
SCD9C270	Klebsiella pneumoniae	mcr-8, mcr-1	-	8	128	0.0625	16	512	0.03125	0.09375
SDQ9C125	Klebsiella pneumoniae	mcr-8	-	0.5	4	0.125	8	512	0.015625	0.140625
SDQ8C139w	Klebsiella pneumoniae	mcr-8	-	1	4	0.25	4	512	0.0078125	0.257812
HNJ9C168-3	Klebsiella pneumoniae	mcr-8	-	1	8	0.125	4	512	0.0078125	0.132812
HNJ9C308	Klebsiella pneumoniae	mcr-8	-	1	8	0.125	4	512	0.0078125	0.132812
AHM8C63R	Klebsiella pneumoniae	mcr-8	-	1	8	0.125	8	512	0.015625	0.140625
HNJ9C220	Klebsiella pneumoniae	mcr-8	-	1	8	0.125	16	512	0.03125	0.15625
HNJ9C177	Klebsiella pneumoniae	mcr-8	-	8	512	0.015625	16	512	0.03125	0.046875
SDQ8C21	Klebsiella pneumoniae	mcr-8	-	8	512	0.015625	16	512	0.03125	0.046875
SDQ8C18	Klebsiella pneumoniae	mcr-8	-	8	512	0.015625	16	512	0.03125	0.046875
HNJ9C203	Klebsiella pneumoniae	mcr-8	-	16	512	0.03125	32	512	0.0625	0.09375
2947TT	Proteus vulgaris	-	-	40	5120	0.0078	4	64	0.625	0.0703
SDQ8C-89-2	Proteus vulgaris	-	-	40	5120	0.0078	8	128	0.625	0.0703

## Sheet: Supplementary Table 3
	Supplementary Table 3: MIC of diverse antibiotic against E. coli
	Resistant genes	Code	Flavomycin (μg/ml)	Strepyomycin (μg/ml)	Colistin (μg/ml)	Cefotaxime (μg/ml)	PMBN (μg/ml)	EDTA (mM)
	mcr-1	SHP45	128	4	8	4	-	-
	mcr-1	SHP50	128	2	4	0.125	-	-
	mcr-1	SHP16	128	4	8	0.125	-	-
	mcr-1	SHP23	256	2	8	0.06	-	-
	mcr-1	GD6F1	128	4	4	0.125	-	-
	mcr-1	GDF36	128	4	8	0.125	-	-
	blaNDM	HNG5P79	128	4	1	64	-	-
	blaNDM	HNG5P62	128	8	1	128	-	-
	blaNDM	HNG6P014	256	8	1	128	-	-
	blaNDM	AHM6C70	128	2	0.5	128	-	-
	blaNDM	AHM7C60	256	2	0.5	128	-	-
	blaNDM	AHM6C11	128	4	1	128	-	-
	blaNDM	SDX5C138	128	2	0.5	64	-	-
	blaCTX-M	1122	128	4	1	64	-	-
	blaCTX-M	FKD563	256	4	0.5	128	-	-
	blaCTX-M	FKD228	128	8	0.25	128	-	-
	blaCTX-M	FKD593	256	4	0.5	128	-	-
	blaCTX-M	FKD565	128	4	0.5	128	-	-
	blaCTX-M	GDC4C62	128	4	0.25	64	-	-
	mcr -1 & blaCTX-M	SHP26	128	4	8	4	-	-
	mcr -1 & blaCTX-M	SHP51	128	4	8	4	-	-
	mcr-1 & kan	BW25113/pHNSHP45-kan	128	4	4	0.03	128	62.5
	-	BW25113	256	-	0.5	-	128	62.5
	kan	BW25113∆waaL::kan	256	-	0.5	-	128	62.5
	kan	BW25113∆waaY::kan	256	-	0.5	-	128	62.5
	kan	BW25113∆waaP::kan	32	-	0.25	-	128	62.5
	kan	BW25113∆waaC::kan	16	-	0.25	-	128	62.5
	mcr-1	BW25113∆waaC::kan/pHNSHP45	16	-	4	-	128	62.5
	-	BW25113 (E233Q)	256	-	0.5	-	128	62.5
	-	BW25113∆waaC::kan (E233Q)	256	-	1	-	128	62.5

## Sheet: Supplementary Table 4
	Supplementary Table 4: Primers and artificial sequences used in this study
	Primers	Primers sequences (5' to 3')
	sg-flank-R	ACTAGTATTATACCTAGGACTGAG
	sg-flank-F	GTTTTAGAGCTAGAAATAGCAAGTT
	GRNA2-N20-arm	TCCTAGGTATAATACTAGTAAATCCGGGAAACCACTGCGGTTTTAGAGCTAGAAATAG
	GRNA3-N20-arm	TCCTAGGTATAATACTAGTTCTCTACTCAATCGGACGTGGTTTTAGAGCTAGAAATAG
	SmaI-F	GGGGGATCCACTACTTCTAGAG
	SmaI-R	GGGCTGCAGGAATTCGAT
	Grna2-mution-arm	CCGCGGTCTGGCTTTCCAGACTTGCTGGTGGATACTTTGCTGGCGACACAAGAC
	gRNA2-PBP1B-R	TCTGGAAAGCCAGACCGCGGCACAAACAGACGCTGCTC
	gRNA2-PBP1B-F	ATACTTTGCTGGCGACACAAGACCGTCATTTTTACGAG
	Grna3-mution-arm	ACGAGCATGATGGAATCAGTCTATATTCTATTGGGCGAGCGGTGCTGGCAAACCTGAC
	gRNA3-PBP1B-R	CTGATTCCATCATGCTCGTAAAAATGACG
	gRNA3-PBP1B-F	CGGTGCTGGCAAACCTG
	ins-gRNA3-F	GACTCGCTGCGCTCGGTCGTTCGCAAGCTTGATATCTTGACA
	ins-gRNA3-R	TGATACCGCTCGCCGCAGCCGGGCTGCAGGAATTCGATAT
	CUT-G3-R	GAACGACCGAGCGCAGCGAGTC
	CUT-G3-F	GGCTGCGGCGAGCGGTATCA
	kan-F	AAAAATCAACCCCAAACAGAAATAACAGCTACAAAAATGGGACCATGGCTAATTCCCAT
	kan-R	TAATTTGCATCAACATTAGATATCCATTGAAGTAATAGAGGACCATGGCTAATTCCCAT
